# Supplementary material for: Enhanced Chromium (VI) Removal by Micron-Scale Zero-Valent Iron Pretreated with Aluminum Chloride under Aerobic Conditions
Source: Molecules. 2024 May 16;29(10):2350. doi: 10.3390/molecules29102350 (PMC11123959; doi:10.3390/molecules29102350)
Supplement: Supplementary file 1 [file molecules-29-02350-s001.zip]

Archive with 1 entries (1 files):
- molecules-3002340-supplementary.pdf
